# Supplementary material for: Kin-Aggregations Explain Chaotic Genetic Patchiness, a Commonly Observed Genetic Pattern, in a Marine Fish
Source: PLoS One. 2016 Apr 27;11(4):e0153381. doi: 10.1371/journal.pone.0153381 (PMC4847911; doi:10.1371/journal.pone.0153381)
Supplement: S1 File — (CSV) [file pone.0153381.s004.csv]

Loc	Lat	Long
TA1	17.31811667	-87.79323333
TA2	17.27366667	-87.81193333
TA3	17.343	-87.95478333
BBR1	17.29963333	-88.04203333
BBR2	17.34723333	-88.03238333
BBR3	17.78416667	-88.00166667
BC1	18.52261667	-87.43453333
BC2	18.65026667	-87.39848333
R01	16.37883333	-86.48016667
