# Supplementary material for: Kin-Aggregations Explain Chaotic Genetic Patchiness, a Commonly Observed Genetic Pattern, in a Marine Fish
Source: PLoS One. 2016 Apr 27;11(4):e0153381. doi: 10.1371/journal.pone.0153381 (PMC4847911; doi:10.1371/journal.pone.0153381)
Supplement: S2 File — (CSV) [file pone.0153381.s005.csv]

Individual	Population	Cope9.a	Cope9.b	Cope12.a	Cope12.b	Cper26.a	Cper26.b	Cper92.a	Cper92.b	Cper99.a	Cper99.b	Cper103.a	Cper103.b	Cper119.a	Cper119.b	Cper163.a	Cper163.b	Cper184.a	Cper184.b	Cper188.a	Cper188.b
TA1.1	TA1	7	7	7	7	6	10	30	30	5	6	3	5	23	27	10	10	12	12	15	18
TA1.2	TA1	5	7	7	7	5	5	29	29	5	6	3	3	23	29	10	10	12	57	15	16
TA1.3	TA1	5	7	5	6	5	6	29	30	5	5	3	4	23	26	10	10	NA	NA	15	15
TA1.4	TA1	NA	NA	5	6	5	5	29	29	5	5	3	3	22	22	10	10	NA	NA	13	15
TA1.5	TA1	NA	NA	5	6	5	6	29	29	5	5	2	4	22	29	NA	NA	8	10	15	15
TA1.6	TA1	NA	NA	6	6	6	7	NA	NA	5	5	NA	NA	21	28	10	10	12	14	15	16
TA1.7	TA1	NA	NA	5	6	6	6	29	29	5	5	3	4	27	27	NA	NA	NA	NA	15	15
TA1.8	TA1	6	6	6	7	5	5	29	30	5	5	4	4	34	34	NA	NA	10	14	5	16
TA1.9	TA1	6	7	7	7	6	6	NA	NA	NA	NA	3	3	23	23	10	10	9	12	15	18
TA1.10	TA1	3	7	7	7	5	10	NA	NA	4	4	3	4	NA	NA	3	10	12	21	16	16
TA1.11	TA1	NA	NA	5	6	6	6	29	32	NA	NA	3	3	25	25	NA	NA	NA	NA	14	15
TA1.12	TA1	6	6	5	6	6	6	29	30	5	5	3	4	25	25	12	12	12	12	15	16
TA1.13	TA1	7	7	5	6	6	6	28	29	5	5	2	2	21	28	10	10	NA	NA	15	15
TA1.14	TA1	7	7	5	6	6	6	29	29	5	5	3	4	21	28	10	10	NA	NA	15	15
TA1.15	TA1	NA	NA	7	7	NA	NA	30	31	5	5	3	4	31	31	10	12	12	12	15	17
TA1.16	TA1	4	7	7	7	5	6	29	29	5	5	3	3	22	29	4	4	NA	NA	10	16
TA1.17	TA1	6	6	5	6	4	5	5	28	NA	NA	3	3	26	36	NA	NA	NA	NA	15	16
TA1.18	TA1	6	9	5	6	6	6	29	29	NA	NA	3	5	27	33	NA	NA	NA	NA	NA	NA
TA1.19	TA1	3	3	5	5	6	7	29	29	NA	NA	2	2	26	29	10	10	17	17	15	15
TA1.20	TA1	NA	NA	5	6	4	5	28	29	5	5	3	4	27	32	12	12	12	12	13	15
TA1.21	TA1	NA	NA	NA	NA	6	6	29	29	5	5	3	3	11	24	NA	NA	12	29	15	15
TA1.22	TA1	NA	NA	7	8	NA	NA	NA	NA	6	6	3	3	28	30	NA	NA	12	15	15	15
TA1.23	TA1	6	6	6	7	NA	NA	NA	NA	5	5	3	5	27	29	4	10	12	12	15	15
TA1.24	TA1	NA	NA	6	6	5	5	28	28	5	7	3	4	41	41	NA	NA	12	12	15	15
TA1.25	TA1	3	5	6	6	NA	NA	29	30	5	5	3	3	27	27	NA	NA	12	17	15	15
TA1.26	TA1	7	7	6	7	NA	NA	NA	NA	3	5	3	4	23	27	3	3	NA	NA	15	15
TA1.27	TA1	7	7	6	7	5	7	30	30	5	5	4	4	22	24	3	8	NA	NA	15	15
TA1.28	TA1	6	7	7	8	5	6	30	30	5	5	3	3	24	30	10	28	7	12	15	16
TA1.29	TA1	NA	NA	5	6	NA	NA	30	30	NA	NA	2	4	22	29	13	13	5	12	15	17
TA1.30	TA1	5	6	6	6	5	5	29	31	5	5	4	6	NA	NA	NA	NA	NA	NA	18	18
TA1.31	TA1	NA	NA	5	6	5	5	29	29	5	5	3	3	25	27	13	13	12	12	15	15
TA1.32	TA1	6	6	6	6	5	6	29	29	5	5	2	3	23	34	10	10	NA	NA	16	18
TA1.33	TA1	7	9	5	6	5	6	29	29	5	5	3	3	23	27	10	10	12	16	15	15
TA1.34	TA1	9	9	6	6	5	6	NA	NA	5	5	3	5	22	29	3	3	11	14	NA	NA
TA1.35	TA1	NA	NA	6	6	5	6	29	29	5	5	1	4	25	28	NA	NA	11	11	15	15
TA1.36	TA1	NA	NA	7	7	5	7	30	33	5	5	3	5	NA	NA	10	28	NA	NA	15	31
TA1.37	TA1	6	6	NA	NA	5	6	30	30	5	5	4	6	23	33	NA	NA	NA	NA	13	15
TA1.38	TA1	NA	NA	6	6	5	6	NA	NA	5	5	3	5	27	27	NA	NA	NA	NA	15	17
TA1.39	TA1	5	6	6	6	NA	NA	25	29	5	6	3	3	22	28	NA	NA	9	12	15	15
TA1.40	TA1	6	6	5	6	9	9	28	29	5	5	2	2	NA	NA	NA	NA	11	11	15	16
TA1.41	TA1	6	10	6	6	NA	NA	29	29	5	5	2	3	28	28	NA	NA	9	23	15	16
TA1.42	TA1	9	10	5	5	NA	NA	31	31	5	6	3	4	21	23	8	10	12	25	15	16
TA1.43	TA1	6	7	6	6	NA	NA	30	30	5	5	3	4	26	30	10	10	NA	NA	15	17
TA1.44	TA1	6	6	5	6	5	6	29	35	5	5	3	3	20	20	NA	NA	NA	NA	15	15
TA1.45	TA1	NA	NA	5	5	NA	NA	29	32	5	5	3	4	27	32	NA	NA	12	20	16	17
TA1.46	TA1	5	7	NA	NA	NA	NA	29	29	5	5	4	4	29	29	NA	NA	12	29	15	15
TA1.47	TA1	NA	NA	5	6	5	7	29	29	5	5	2	2	27	27	NA	NA	8	11	15	15
TA1.48	TA1	6	10	5	7	6	6	30	32	NA	NA	2	4	23	25	10	12	12	12	15	16
TA1.49	TA1	6	6	5	5	4	6	30	30	5	5	4	4	29	29	NA	NA	12	26	15	16
TA1.50	TA1	7	7	NA	NA	6	6	29	31	5	6	2	6	27	29	10	10	12	24	15	16
TA1.51	TA1	6	6	5	5	4	4	29	29	5	5	4	5	24	24	10	10	12	13	NA	NA
TA1.52	TA1	7	10	NA	NA	NA	NA	29	29	NA	NA	3	4	24	26	10	10	12	14	15	16
TA1.53	TA1	6	6	NA	NA	NA	NA	29	29	NA	NA	3	3	25	27	NA	NA	12	16	15	15
TA1.54	TA1	4	7	5	6	NA	NA	NA	NA	6	6	3	3	19	23	18	18	11	25	15	15
TA1.55	TA1	6	6	6	6	6	7	29	29	5	8	2	4	NA	NA	10	10	11	24	15	32
TA1.56	TA1	3	6	6	7	6	7	30	30	5	5	2	3	NA	NA	NA	NA	12	25	NA	NA
TA1.57	TA1	NA	NA	6	7	6	8	30	32	5	5	3	4	NA	NA	9	10	9	12	15	33
TA1.58	TA1	4	6	6	7	5	6	30	30	5	5	3	4	23	26	10	10	12	26	15	15
TA1.59	TA1	5	6	5	6	NA	NA	30	30	5	5	3	3	27	27	10	12	NA	NA	15	16
TA1.60	TA1	NA	NA	5	7	5	6	30	30	5	5	3	4	26	28	NA	NA	10	22	16	17
TA1.61	TA1	NA	NA	6	7	NA	NA	31	34	5	5	4	4	23	27	10	10	12	25	16	16
TA1.62	TA1	5	7	6	7	NA	NA	NA	NA	5	5	3	3	22	28	10	10	12	12	NA	NA
TA1.63	TA1	6	6	NA	NA	6	6	30	31	5	5	4	4	24	27	10	11	12	12	15	15
TA1.64	TA1	6	6	5	7	5	5	30	30	NA	NA	4	5	NA	NA	10	10	12	15	14	14
TA1.65	TA1	3	6	6	7	NA	NA	26	31	NA	NA	3	4	22	29	NA	NA	12	12	10	15
TA1.66	TA1	6	10	NA	NA	5	5	30	30	5	7	4	4	28	28	NA	NA	13	13	15	16
TA1.67	TA1	6	8	NA	NA	5	5	NA	NA	5	5	2	4	23	25	10	14	14	26	15	15
TA1.68	TA1	4	6	6	7	6	6	6	30	NA	NA	4	4	23	27	NA	NA	12	12	15	15
TA1.69	TA1	NA	NA	6	7	3	5	31	31	5	5	3	4	22	24	3	14	NA	NA	15	15
TA1.70	TA1	3	3	6	7	NA	NA	30	30	5	5	4	4	27	31	10	10	NA	NA	14	14
TA1.71	TA1	NA	NA	NA	NA	5	6	26	31	5	5	3	3	21	24	10	10	12	12	14	16
TA1.72	TA1	10	10	NA	NA	NA	NA	31	31	5	5	3	5	28	33	NA	NA	NA	NA	15	15
TA1.73	TA1	5	6	NA	NA	NA	NA	30	30	5	5	2	6	30	30	NA	NA	13	24	5	14
TA1.74	TA1	7	7	6	7	5	5	31	31	5	5	NA	NA	24	24	10	10	12	25	15	17
TA1.75	TA1	6	8	6	7	NA	NA	NA	NA	5	5	NA	NA	27	27	NA	NA	12	18	15	15
TA1.76	TA1	6	7	7	7	5	5	30	30	5	5	NA	NA	NA	NA	10	10	NA	NA	15	15
TA1.77	TA1	9	9	NA	NA	5	7	30	30	5	5	NA	NA	30	30	10	10	12	13	14	16
TA1.78	TA1	4	6	5	6	5	5	30	32	5	5	NA	NA	25	27	10	18	NA	NA	15	15
TA1.79	TA1	4	7	7	7	5	6	31	31	5	5	NA	NA	26	27	10	10	12	18	14	14
TA1.80	TA1	4	4	7	7	NA	NA	NA	NA	7	8	NA	NA	23	25	NA	NA	24	30	14	14
TA2.81	TA2	NA	NA	NA	NA	NA	NA	29	29	4	5	4	4	24	27	10	17	10	13	15	16
TA2.82	TA2	NA	NA	6	8	NA	NA	29	29	5	5	3	4	29	29	10	10	NA	NA	14	16
TA2.83	TA2	NA	NA	7	8	NA	NA	29	29	5	5	3	3	NA	NA	10	10	13	20	12	14
TA2.84	TA2	6	6	8	8	NA	NA	29	33	5	5	3	5	27	27	10	10	12	12	14	17
TA2.85	TA2	NA	NA	6	8	5	6	29	29	4	5	3	4	21	36	9	9	12	12	14	14
TA2.86	TA2	4	4	6	8	9	13	NA	NA	NA	NA	3	3	23	31	9	9	12	15	14	15
TA2.87	TA2	NA	NA	6	7	5	7	NA	NA	5	5	3	4	27	27	9	9	32	37	NA	NA
TA2.88	TA2	5	6	NA	NA	NA	NA	30	31	5	5	3	4	24	27	2	9	12	12	14	15
TA2.89	TA2	NA	NA	NA	NA	6	12	29	29	6	8	3	4	26	32	3	10	11	12	14	14
TA2.90	TA2	6	8	7	8	5	8	29	30	5	6	4	4	28	31	10	10	14	52	14	14
TA2.91	TA2	8	8	7	8	7	9	NA	NA	6	6	3	3	21	25	10	10	12	23	14	21
TA2.92	TA2	NA	NA	8	8	4	6	NA	NA	4	8	3	3	NA	NA	10	10	15	29	14	14
TA2.93	TA2	7	7	8	8	5	6	NA	NA	4	6	3	3	27	27	9	9	24	31	NA	NA
TA2.94	TA2	6	7	6	6	5	6	29	30	5	5	3	3	26	29	9	9	NA	NA	14	15
TA2.95	TA2	1	4	7	7	7	11	NA	NA	5	5	3	4	17	29	2	9	NA	NA	NA	NA
TA2.96	TA2	NA	NA	7	8	NA	NA	NA	NA	NA	NA	2	2	26	30	10	10	12	14	14	14
TA2.97	TA2	6	9	NA	NA	NA	NA	29	29	NA	NA	5	5	25	25	10	10	NA	NA	14	14
TA2.98	TA2	6	9	7	10	9	11	NA	NA	NA	NA	2	2	35	35	2	2	24	29	14	14
TA2.99	TA2	NA	NA	NA	NA	5	6	29	31	5	5	4	4	29	29	10	10	12	13	14	14
TA2.100	TA2	NA	NA	NA	NA	5	6	NA	NA	4	4	3	4	23	25	NA	NA	22	56	14	14
TA2.101	TA2	7	7	6	6	NA	NA	30	30	5	5	3	5	17	25	9	9	12	25	16	16
TA2.102	TA2	5	6	6	7	NA	NA	30	30	5	5	3	3	21	29	9	23	12	12	15	15
TA2.103	TA2	NA	NA	NA	NA	6	6	NA	NA	6	6	3	3	26	28	9	17	12	18	14	14
TA2.104	TA2	NA	NA	7	8	5	6	29	29	5	5	3	4	31	31	10	10	NA	NA	14	14
TA2.105	TA2	NA	NA	7	8	5	6	29	29	5	5	3	3	23	34	9	9	12	40	15	17
TA2.106	TA2	4	7	7	8	8	10	NA	NA	6	7	3	3	25	25	9	16	17	32	15	15
TA2.107	TA2	6	9	6	8	5	6	29	29	5	5	3	4	NA	NA	9	9	NA	NA	14	32
TA2.108	TA2	4	4	6	7	5	6	30	30	5	5	3	4	30	30	9	9	12	12	15	15
TA2.109	TA2	NA	NA	NA	NA	NA	NA	30	30	5	6	4	4	28	33	9	9	NA	NA	15	17
TA2.110	TA2	5	5	NA	NA	6	6	NA	NA	NA	NA	3	4	25	25	NA	NA	12	19	15	16
TA2.111	TA2	4	10	6	8	4	5	32	34	NA	NA	4	6	23	23	10	14	12	18	14	14
TA2.112	TA2	6	6	9	9	5	5	30	34	NA	NA	2	3	23	26	10	10	NA	NA	13	16
TA2.113	TA2	NA	NA	6	7	6	6	31	31	5	5	3	4	25	28	NA	NA	12	25	14	14
TA2.114	TA2	4	5	6	8	5	5	31	31	5	5	4	4	32	32	10	10	14	23	12	13
TA2.115	TA2	3	6	6	7	4	6	NA	NA	5	5	4	4	24	35	10	10	12	25	14	16
TA2.116	TA2	7	7	6	8	NA	NA	30	30	5	5	4	4	23	29	NA	NA	12	25	13	13
TA2.117	TA2	7	10	6	8	5	6	NA	NA	5	5	3	3	NA	NA	NA	NA	12	28	15	17
TA2.118	TA2	3	6	NA	NA	5	8	30	32	5	5	4	4	27	27	10	17	12	18	NA	NA
TA2.119	TA2	10	10	6	8	6	9	30	30	5	6	3	4	23	26	NA	NA	12	15	14	16
TA2.120	TA2	3	4	NA	NA	7	8	NA	NA	6	6	3	3	NA	NA	10	10	12	24	13	13
TA2.121	TA2	1	3	NA	NA	6	8	NA	NA	4	6	4	4	38	38	10	10	NA	NA	14	14
TA2.122	TA2	3	4	NA	NA	7	11	30	30	5	7	3	4	NA	NA	6	10	12	28	5	13
TA2.123	TA2	7	7	6	6	4	5	30	30	5	5	4	4	24	24	10	10	NA	NA	13	13
TA2.124	TA2	NA	NA	NA	NA	8	8	30	30	4	6	3	4	NA	NA	10	10	NA	NA	11	15
TA2.125	TA2	4	5	6	8	5	6	30	30	NA	NA	3	3	22	30	10	10	12	20	15	15
TA2.126	TA2	3	5	7	7	5	5	6	22	5	5	3	3	27	33	NA	NA	18	31	14	16
TA2.127	TA2	NA	NA	7	8	6	8	30	31	4	4	NA	NA	NA	NA	10	10	NA	NA	14	15
TA2.128	TA2	3	4	8	8	7	9	30	32	4	6	NA	NA	26	26	2	10	2	47	13	14
TA2.129	TA2	6	6	8	8	8	12	30	30	4	8	3	4	17	17	3	3	29	43	13	13
TA2.130	TA2	4	7	8	9	6	7	30	30	4	7	3	3	28	28	3	10	NA	NA	6	13
TA2.131	TA2	NA	NA	7	7	5	5	NA	NA	5	5	3	4	28	28	10	10	13	42	13	13
TA2.132	TA2	4	4	7	7	5	5	31	31	5	5	4	4	NA	NA	10	10	NA	NA	NA	NA
TA2.133	TA2	5	5	8	10	8	9	30	30	4	6	3	3	26	34	17	18	33	52	14	14
TA2.134	TA2	3	6	NA	NA	5	5	29	30	5	5	3	4	26	30	9	9	NA	NA	14	14
TA2.135	TA2	3	6	6	7	6	6	30	30	5	6	4	4	29	29	2	9	12	14	14	14
TA2.136	TA2	5	7	6	7	6	9	NA	NA	6	6	3	3	34	34	3	3	12	31	13	13
TA2.137	TA2	NA	NA	NA	NA	NA	NA	31	31	5	5	NA	NA	26	26	10	10	10	32	13	15
TA2.138	TA2	7	7	6	8	5	7	30	32	5	5	3	3	27	27	NA	NA	NA	NA	6	13
TA2.139	TA2	4	4	6	8	NA	NA	30	30	6	6	4	4	33	33	3	3	12	26	13	13
TA2.140	TA2	3	6	6	7	6	10	NA	NA	4	7	3	4	26	26	11	11	25	31	11	12
TA2.141	TA2	7	7	7	7	4	8	NA	NA	4	6	3	3	21	25	3	19	18	41	NA	NA
TA2.142	TA2	3	8	NA	NA	8	8	29	29	5	6	3	3	23	23	NA	NA	12	17	4	10
TA2.143	TA2	10	10	NA	NA	5	6	29	29	6	6	3	3	22	29	10	10	17	49	NA	NA
TA2.144	TA2	8	8	6	7	5	5	30	30	6	7	3	3	25	27	10	10	NA	NA	11	11
TA2.145	TA2	6	6	7	7	5	5	20	29	6	6	4	4	NA	NA	10	10	12	14	11	11
TA2.146	TA2	5	7	6	7	4	5	29	34	5	5	3	3	23	28	3	3	12	27	NA	NA
TA2.147	TA2	NA	NA	7	7	7	9	29	29	6	6	4	4	33	33	18	18	12	21	11	11
TA2.148	TA2	6	7	6	7	5	6	6	30	5	5	NA	NA	21	33	11	11	12	15	11	11
TA2.149	TA2	6	7	6	7	8	11	29	29	4	6	NA	NA	17	20	3	3	46	46	10	11
TA2.150	TA2	5	5	6	7	5	5	NA	NA	6	6	NA	NA	28	28	11	11	9	15	4	11
TA2.151	TA2	3	3	NA	NA	4	8	31	31	6	6	3	4	22	25	10	10	12	14	11	11
TA3.152	TA3	9	9	6	6	5	6	NA	NA	5	5	1	4	NA	NA	10	10	7	17	15	18
TA3.153	TA3	6	6	6	6	NA	NA	NA	NA	5	5	2	3	24	24	10	10	12	33	14	15
TA3.154	TA3	5	6	7	7	5	5	30	30	5	5	4	4	23	25	NA	NA	12	12	15	15
TA3.155	TA3	4	6	6	7	6	6	30	37	5	5	4	4	1	27	10	10	12	17	15	15
TA3.156	TA3	3	10	6	7	NA	NA	30	32	5	5	3	3	NA	NA	9	9	12	12	15	15
TA3.157	TA3	6	6	6	7	5	5	30	30	1	5	3	3	26	26	9	12	12	16	15	15
TA3.158	TA3	6	6	6	6	NA	NA	30	30	5	5	3	3	28	32	9	9	12	30	13	17
TA3.159	TA3	NA	NA	6	7	5	5	32	35	5	5	1	3	22	29	NA	NA	NA	NA	16	16
TA3.160	TA3	3	7	7	7	NA	NA	30	30	5	5	3	4	22	22	NA	NA	6	18	15	15
TA3.161	TA3	6	6	6	7	6	8	30	32	5	5	3	4	25	26	10	11	12	19	15	15
TA3.162	TA3	NA	NA	6	6	5	6	30	30	5	5	3	3	24	24	NA	NA	NA	NA	15	15
TA3.163	TA3	3	5	NA	NA	7	9	NA	NA	4	6	3	4	34	34	NA	NA	12	22	14	16
TA3.164	TA3	NA	NA	6	7	NA	NA	30	32	5	5	3	4	25	28	9	11	12	12	13	15
TA3.165	TA3	3	4	7	7	NA	NA	30	30	5	7	3	4	22	23	9	9	12	16	15	15
TA3.166	TA3	NA	NA	7	7	5	6	30	31	5	5	4	4	NA	NA	NA	NA	12	22	15	15
TA3.167	TA3	6	6	6	7	NA	NA	NA	NA	5	5	NA	NA	22	22	NA	NA	9	12	15	15
TA3.168	TA3	3	3	8	8	5	6	30	30	5	6	1	4	15	24	10	10	12	19	15	17
TA3.169	TA3	4	5	7	7	5	5	30	33	5	5	3	4	28	28	8	10	10	12	15	15
TA3.170	TA3	NA	NA	7	7	5	5	29	30	5	5	2	3	22	35	NA	NA	12	33	11	13
TA3.171	TA3	NA	NA	7	7	5	5	30	30	5	5	3	4	27	27	3	9	12	26	10	16
TA3.172	TA3	NA	NA	7	7	5	5	30	30	5	5	3	4	23	26	9	9	12	12	15	15
TA3.173	TA3	6	6	NA	NA	6	6	30	30	5	5	3	4	27	36	NA	NA	12	19	14	15
TA3.174	TA3	6	6	NA	NA	5	5	30	32	5	5	3	4	26	28	9	9	9	12	15	15
TA3.175	TA3	NA	NA	6	7	5	6	31	35	5	5	3	4	22	26	NA	NA	NA	NA	15	15
TA3.176	TA3	3	9	7	7	4	5	30	30	5	5	3	4	27	27	NA	NA	NA	NA	15	15
TA3.177	TA3	NA	NA	7	7	5	6	30	30	5	5	3	4	23	28	NA	NA	12	12	15	17
TA3.178	TA3	NA	NA	NA	NA	4	4	30	30	5	5	4	4	23	23	NA	NA	12	18	15	16
TA3.179	TA3	6	10	7	7	5	7	30	30	5	6	NA	NA	27	27	9	9	12	12	15	15
TA3.180	TA3	6	6	NA	NA	4	5	30	34	5	5	3	3	22	26	9	9	8	12	12	15
TA3.181	TA3	6	6	NA	NA	5	6	30	31	5	5	3	4	22	25	10	10	12	25	15	15
TA3.182	TA3	NA	NA	NA	NA	5	6	30	30	5	5	3	3	25	27	10	10	12	18	15	15
TA3.183	TA3	3	5	NA	NA	5	5	30	30	6	6	3	5	23	25	10	10	17	26	15	15
TA3.184	TA3	6	6	4	6	5	6	30	30	5	6	3	5	NA	NA	2	10	NA	NA	15	20
TA3.185	TA3	NA	NA	NA	NA	6	8	29	29	5	5	2	3	NA	NA	9	9	12	30	14	14
TA3.186	TA3	4	6	7	7	5	6	29	30	5	5	4	4	NA	NA	NA	NA	12	12	14	16
TA3.187	TA3	NA	NA	6	7	5	7	29	29	5	5	3	4	27	27	10	10	12	12	16	22
TA3.188	TA3	6	7	6	7	5	5	29	33	5	5	3	4	NA	NA	1	9	NA	NA	14	14
TA3.189	TA3	4	6	NA	NA	5	6	29	33	5	5	3	4	NA	NA	9	9	12	17	14	14
TA3.190	TA3	6	6	NA	NA	5	10	29	29	5	5	4	4	22	26	10	10	12	15	14	22
TA3.191	TA3	3	9	6	8	5	6	30	30	5	5	3	4	27	27	NA	NA	12	12	15	15
TA3.192	TA3	6	9	6	6	5	5	29	29	5	6	3	3	NA	NA	NA	NA	12	12	14	14
TA3.193	TA3	7	9	NA	NA	5	6	29	30	5	5	NA	NA	29	29	NA	NA	12	12	14	14
TA3.194	TA3	6	7	7	7	7	7	29	29	4	6	NA	NA	25	33	NA	NA	12	20	14	14
TA3.195	TA3	NA	NA	7	7	5	5	29	29	6	7	4	4	26	26	NA	NA	NA	NA	15	16
TA3.196	TA3	5	6	NA	NA	5	6	31	31	6	6	NA	NA	26	28	10	10	12	17	15	22
TA3.197	TA3	6	6	NA	NA	5	8	30	30	5	5	3	4	29	29	10	10	12	19	15	15
TA3.198	TA3	4	6	7	7	5	5	29	29	5	5	3	4	NA	NA	NA	NA	NA	NA	14	14
TA3.199	TA3	3	5	NA	NA	4	6	29	29	5	5	NA	NA	28	28	NA	NA	12	18	12	15
TA3.200	TA3	NA	NA	7	8	5	6	29	29	5	5	3	4	22	27	10	19	12	12	14	40
TA3.201	TA3	3	5	7	7	5	6	30	34	5	5	4	4	22	27	9	9	10	25	14	15
TA3.202	TA3	6	6	7	7	4	5	NA	NA	5	5	3	4	23	36	10	10	10	12	NA	NA
TA3.203	TA3	7	11	6	6	4	5	30	30	6	6	4	4	23	23	10	10	12	18	14	14
TA3.204	TA3	7	7	NA	NA	9	13	30	30	4	5	3	3	21	30	10	12	12	23	15	16
TA3.205	TA3	6	6	6	6	5	6	30	36	5	5	3	4	27	32	9	9	12	12	16	16
TA3.206	TA3	5	7	6	6	5	5	24	29	5	5	3	4	NA	NA	9	9	9	12	14	14
TA3.207	TA3	6	6	NA	NA	5	6	29	29	5	5	3	4	16	26	NA	NA	12	17	12	14
TA3.208	TA3	NA	NA	7	7	8	8	30	30	7	7	3	4	14	14	3	10	6	12	8	15
TA3.209	TA3	6	10	6	7	5	5	29	30	5	5	NA	NA	14	26	10	10	10	12	15	15
TA3.210	TA3	5	10	6	7	6	6	30	30	5	5	3	4	23	24	1	10	12	12	15	15
TA3.211	TA3	9	9	7	7	5	6	30	30	5	5	3	4	NA	NA	NA	NA	9	12	15	15
TA3.212	TA3	6	6	7	7	5	5	30	30	5	5	3	3	23	26	NA	NA	12	12	15	17
TA3.213	TA3	6	6	7	7	6	6	30	30	5	5	3	4	24	24	NA	NA	12	12	15	15
TA3.214	TA3	6	6	8	8	5	6	32	38	5	5	3	3	7	22	10	10	12	31	16	16
TA3.215	TA3	NA	NA	7	7	5	7	31	31	5	5	3	6	NA	NA	NA	NA	12	17	16	16
TA3.216	TA3	6	7	6	7	5	7	31	38	5	5	2	3	23	25	10	10	12	12	16	17
TA3.217	TA3	NA	NA	6	6	5	6	30	30	5	5	3	4	27	28	10	10	12	24	15	18
TA3.218	TA3	NA	NA	8	8	4	6	30	30	5	6	3	4	22	28	NA	NA	12	12	15	17
TA3.219	TA3	NA	NA	NA	NA	5	5	30	31	5	5	3	4	23	28	NA	NA	9	12	15	15
TA3.220	TA3	6	7	NA	NA	6	10	30	30	5	5	5	5	24	29	10	10	12	12	15	15
TA3.221	TA3	4	5	6	7	5	5	NA	NA	5	5	3	3	26	28	NA	NA	12	14	16	16
TA3.222	TA3	6	6	7	7	5	5	31	31	5	5	3	5	24	27	10	11	NA	NA	17	17
TA3.223	TA3	3	7	6	7	NA	NA	30	31	5	5	3	3	26	36	10	10	9	12	15	16
TA3.224	TA3	7	7	7	8	NA	NA	14	30	5	5	3	4	23	24	10	10	12	14	15	15
TA3.225	TA3	4	6	8	8	5	5	30	30	5	5	3	3	23	31	10	10	12	12	15	15
TA3.226	TA3	NA	NA	NA	NA	4	5	30	30	5	5	3	4	14	22	9	9	NA	NA	15	17
TA3.227	TA3	6	6	NA	NA	NA	NA	30	30	5	5	2	4	25	29	9	9	NA	NA	15	15
TA3.228	TA3	6	8	8	8	5	6	30	30	5	6	4	4	28	28	NA	NA	19	24	16	16
TA3.229	TA3	3	7	7	7	NA	NA	31	31	5	5	3	4	22	24	10	10	NA	NA	16	16
TA3.230	TA3	6	8	7	7	4	6	31	31	3	5	4	4	NA	NA	NA	NA	12	12	NA	NA
TA3.231	TA3	5	5	7	7	NA	NA	30	30	5	5	3	4	NA	NA	10	10	12	12	15	15
TA3.232	TA3	6	7	8	8	NA	NA	30	38	5	5	2	3	22	24	10	10	12	27	15	17
TA3.233	TA3	4	4	NA	NA	NA	NA	30	30	5	5	3	4	26	28	NA	NA	12	14	15	16
TA3.234	TA3	5	6	7	8	NA	NA	26	30	4	4	NA	NA	23	27	10	10	8	14	15	15
TA3.235	TA3	6	7	7	7	NA	NA	30	30	5	5	3	4	28	28	10	10	NA	NA	17	17
TA3.236	TA3	NA	NA	6	6	NA	NA	31	32	5	5	4	4	26	26	9	9	12	12	16	16
BBR1.237	BBR1	6	6	6	7	NA	NA	30	30	5	5	3	3	23	24	11	11	15	15	15	17
BBR1.238	BBR1	NA	NA	7	7	5	6	29	29	5	6	3	5	22	28	10	10	12	12	15	15
BBR1.239	BBR1	3	6	7	7	4	5	28	29	5	5	3	4	22	23	10	10	12	25	15	15
BBR1.240	BBR1	3	6	NA	NA	3	6	30	33	5	5	4	4	27	29	9	9	12	26	18	18
BBR1.241	BBR1	3	5	7	7	5	5	6	26	5	5	3	4	22	25	10	10	9	9	15	15
BBR1.242	BBR1	6	8	NA	NA	5	5	30	31	5	5	3	5	23	27	10	10	6	17	15	17
BBR1.243	BBR1	3	10	9	9	5	6	30	30	5	5	NA	NA	23	27	11	11	9	12	15	15
BBR1.244	BBR1	7	7	NA	NA	4	6	30	30	5	5	NA	NA	25	35	9	9	12	14	15	17
BBR1.245	BBR1	NA	NA	6	6	5	6	30	30	5	5	4	5	21	24	10	10	12	15	13	15
BBR1.246	BBR1	NA	NA	7	7	NA	NA	29	29	5	6	3	3	28	28	10	10	12	12	15	16
BBR1.247	BBR1	6	6	5	5	4	6	29	29	1	5	3	3	27	29	NA	NA	12	20	15	16
BBR1.248	BBR1	3	3	7	7	5	7	30	30	5	6	3	3	24	29	10	10	9	12	15	17
BBR1.249	BBR1	6	9	6	6	5	5	29	29	5	5	4	4	28	28	10	10	26	31	15	16
BBR1.250	BBR1	4	6	7	7	5	6	30	30	5	5	3	4	25	27	2	10	18	22	15	15
BBR1.251	BBR1	6	9	8	8	5	6	30	30	5	6	NA	NA	24	29	14	14	12	20	15	18
BBR1.252	BBR1	7	7	7	7	NA	NA	30	32	5	5	NA	NA	21	28	9	9	12	14	15	15
BBR1.253	BBR1	6	6	6	6	5	5	30	30	5	5	2	3	26	33	10	10	12	28	15	18
BBR1.254	BBR1	1	3	7	7	6	12	30	30	4	6	NA	NA	26	26	11	11	NA	NA	14	15
BBR1.255	BBR1	7	7	6	7	5	5	29	29	5	5	3	3	NA	NA	10	10	9	9	14	16
BBR1.256	BBR1	6	6	6	6	5	5	29	29	5	5	3	4	24	32	10	10	12	27	15	16
BBR1.257	BBR1	5	7	7	7	5	6	29	29	5	5	3	4	26	26	NA	NA	14	31	15	17
BBR1.258	BBR1	4	4	7	7	NA	NA	30	30	5	5	3	5	24	33	9	12	12	12	15	18
BBR1.259	BBR1	10	10	6	6	NA	NA	30	30	5	5	3	3	23	28	10	10	17	32	15	17
BBR1.260	BBR1	NA	NA	7	7	6	8	29	29	5	5	3	3	26	27	10	10	9	27	15	16
BBR1.261	BBR1	5	10	5	5	6	6	29	29	5	5	3	3	NA	NA	10	10	9	19	14	14
BBR1.262	BBR1	3	7	6	6	4	5	29	29	5	6	2	3	25	30	NA	NA	15	26	14	14
BBR1.263	BBR1	6	6	7	7	5	7	28	29	5	7	3	4	21	25	NA	NA	13	13	15	15
BBR1.264	BBR1	4	4	6	7	5	6	29	29	5	6	3	3	32	32	10	10	9	12	15	15
BBR1.265	BBR1	6	6	6	6	5	5	28	31	5	6	3	4	22	23	NA	NA	13	15	15	15
BBR1.266	BBR1	9	9	8	8	5	6	30	30	5	5	NA	NA	25	26	9	9	NA	NA	15	15
BBR1.267	BBR1	3	6	8	8	NA	NA	28	30	5	5	4	4	20	24	10	10	18	18	NA	NA
BBR1.268	BBR1	6	6	7	7	5	5	30	30	5	5	3	3	24	24	10	10	8	14	15	15
BBR1.269	BBR1	6	6	6	7	5	5	29	29	1	5	4	4	28	28	10	10	12	18	15	16
BBR1.270	BBR1	3	6	5	6	5	5	28	30	5	5	4	4	22	23	10	11	13	28	14	15
BBR1.271	BBR1	5	5	6	6	4	5	28	28	5	6	3	3	23	26	10	10	12	19	13	15
BBR1.272	BBR1	5	5	NA	NA	4	4	28	28	5	6	3	3	21	21	10	10	13	19	13	13
BBR1.273	BBR1	4	4	5	5	5	6	NA	NA	5	5	NA	NA	24	27	10	10	25	26	13	15
BBR1.274	BBR1	4	5	5	6	1	5	NA	NA	5	6	3	3	20	25	NA	NA	12	12	13	13
BBR1.275	BBR1	4	4	NA	NA	6	9	28	28	5	6	3	4	24	24	NA	NA	12	19	13	13
BBR1.276	BBR1	4	6	6	6	5	6	30	30	5	5	3	4	21	41	15	15	12	43	15	15
BBR1.277	BBR1	NA	NA	7	7	8	10	29	29	4	4	3	4	16	28	3	3	20	35	10	15
BBR1.278	BBR1	6	6	5	5	5	5	29	29	5	5	3	7	23	26	10	10	10	14	14	14
BBR1.279	BBR1	4	4	5	6	3	8	28	28	5	5	3	4	21	21	NA	NA	12	12	13	13
BBR1.280	BBR1	6	6	6	6	4	4	28	29	5	5	3	3	19	24	NA	NA	13	13	13	14
BBR1.281	BBR1	6	6	6	6	5	5	NA	NA	5	5	3	4	21	26	NA	NA	13	42	13	13
BBR1.282	BBR1	5	5	6	6	5	5	NA	NA	5	5	4	4	23	26	NA	NA	13	28	13	13
BBR1.283	BBR1	2	3	5	6	5	5	5	28	5	6	3	3	25	29	10	10	8	12	14	14
BBR2.284	BBR2	6	6	NA	NA	5	8	30	30	5	5	4	4	28	30	NA	NA	10	19	15	15
BBR2.285	BBR2	6	6	7	7	NA	NA	28	28	5	5	3	4	34	34	NA	NA	10	15	14	14
BBR2.286	BBR2	6	6	7	7	NA	NA	28	28	5	5	3	4	35	35	9	9	8	14	13	16
BBR2.287	BBR2	8	8	6	6	5	5	28	28	5	5	3	4	31	31	10	10	9	12	13	13
BBR2.288	BBR2	5	6	2	6	NA	NA	21	29	5	5	3	4	21	23	10	10	14	31	8	14
BBR2.289	BBR2	7	7	7	7	5	5	29	29	5	5	3	4	25	26	10	10	14	44	14	14
BBR2.290	BBR2	6	6	6	6	5	5	29	29	5	5	2	3	23	27	10	10	13	43	NA	NA
BBR2.291	BBR2	NA	NA	NA	NA	7	17	NA	NA	6	6	3	4	23	23	12	12	NA	NA	NA	NA
BBR2.292	BBR2	5	9	6	8	NA	NA	29	29	NA	NA	4	4	27	30	10	10	14	45	14	14
BBR2.293	BBR2	7	10	6	6	4	5	28	28	5	5	2	3	30	31	10	10	9	12	14	14
BBR2.294	BBR2	6	6	6	6	5	6	28	28	5	5	3	4	31	35	10	10	7	14	13	14
BBR2.295	BBR2	6	6	7	7	5	5	28	29	5	5	3	4	25	28	10	10	7	9	14	14
BBR2.296	BBR2	9	9	8	8	4	5	29	30	5	5	3	4	25	28	14	14	9	33	14	14
BBR2.297	BBR2	5	6	8	8	5	5	13	13	4	4	3	4	22	22	3	3	37	37	7	7
BBR2.298	BBR2	NA	NA	7	7	5	5	29	29	6	6	1	4	26	30	3	10	10	24	12	14
BBR2.299	BBR2	5	6	6	6	NA	NA	29	31	5	5	3	3	29	29	10	10	12	25	15	15
BBR2.300	BBR2	6	7	NA	NA	NA	NA	29	29	5	5	3	3	26	26	9	9	9	36	14	14
BBR2.301	BBR2	3	4	6	7	NA	NA	28	28	5	5	NA	NA	25	25	10	10	12	25	13	13
BBR2.302	BBR2	NA	NA	7	7	NA	NA	28	28	5	5	3	4	21	21	10	10	7	12	4	13
BBR2.303	BBR2	NA	NA	6	6	5	6	28	31	5	5	4	4	23	26	10	10	9	12	14	14
BBR2.304	BBR2	3	3	8	8	5	5	29	29	5	6	3	3	27	27	10	10	9	24	14	21
BBR2.305	BBR2	5	5	8	8	NA	NA	29	31	6	6	3	4	NA	NA	10	10	9	11	14	14
BBR2.306	BBR2	6	7	7	7	4	5	29	29	2	6	3	3	22	23	10	10	17	49	15	15
BBR2.307	BBR2	6	7	7	7	NA	NA	30	30	5	5	3	4	23	28	10	10	12	12	17	17
BBR2.308	BBR2	4	10	6	7	NA	NA	29	29	5	5	3	4	26	26	NA	NA	13	19	14	14
BBR2.309	BBR2	NA	NA	6	6	5	6	28	28	5	5	5	5	21	23	10	10	3	9	13	13
BBR2.310	BBR2	5	10	6	6	4	5	28	28	5	5	3	4	33	33	10	10	12	27	14	21
BBR2.311	BBR2	5	6	6	6	NA	NA	28	28	5	5	3	3	NA	NA	4	4	11	11	14	14
BBR2.312	BBR2	12	12	8	8	7	9	NA	NA	4	6	3	3	26	26	3	3	24	31	14	14
BBR2.313	BBR2	8	8	7	8	5	5	29	29	7	7	3	3	20	29	12	12	11	40	12	15
BBR2.314	BBR2	5	6	6	6	5	9	30	31	5	5	4	5	32	32	10	10	12	18	15	15
BBR2.315	BBR2	5	6	7	7	6	6	30	30	5	5	3	4	22	37	10	10	13	19	15	15
BBR2.316	BBR2	6	6	6	7	4	8	30	30	5	5	3	3	24	28	10	14	18	28	15	15
BBR2.317	BBR2	6	6	7	7	4	5	30	30	5	6	3	3	24	34	NA	NA	12	52	13	15
BBR2.318	BBR2	4	6	6	6	4	5	29	29	5	6	4	4	27	27	9	9	12	25	14	17
BBR2.319	BBR2	4	8	6	7	NA	NA	29	29	4	4	4	5	25	25	10	10	8	12	14	17
BBR3.320	BBR3	3	9	7	8	NA	NA	NA	NA	4	4	NA	NA	26	26	10	10	39	42	15	15
BBR3.321	BBR3	6	7	6	6	3	3	29	29	5	5	4	4	26	26	10	10	9	26	14	14
BBR3.322	BBR3	6	7	6	6	4	5	29	29	5	5	2	2	25	35	10	10	18	28	14	14
BBR3.323	BBR3	5	6	6	6	NA	NA	29	30	5	5	2	5	29	29	10	12	12	12	15	15
BBR3.324	BBR3	6	9	7	7	4	5	29	31	5	5	3	3	26	32	10	10	10	13	14	16
BBR3.325	BBR3	1	7	6	7	8	8	NA	NA	4	6	3	4	NA	NA	10	10	18	51	NA	NA
BBR3.326	BBR3	7	8	6	7	5	8	30	30	5	5	4	5	22	44	10	10	12	12	15	15
BBR3.327	BBR3	7	7	6	6	5	5	29	29	5	5	3	4	22	27	10	10	12	12	14	17
BBR3.328	BBR3	6	6	6	7	NA	NA	29	29	5	5	NA	NA	29	29	9	9	12	12	14	14
BBR3.329	BBR3	6	6	7	7	4	4	29	29	6	6	3	3	NA	NA	10	10	12	28	NA	NA
BBR3.330	BBR3	6	6	6	6	NA	NA	29	29	5	5	1	5	25	32	NA	NA	9	12	NA	NA
BBR3.331	BBR3	6	6	7	7	5	6	30	31	6	6	3	4	19	19	NA	NA	8	13	NA	NA
BBR3.332	BBR3	6	9	6	6	4	5	4	28	6	6	3	4	21	24	10	10	12	18	15	17
BBR3.333	BBR3	6	6	7	7	5	5	28	28	5	5	1	4	21	25	10	10	12	12	15	15
BBR3.334	BBR3	5	6	8	8	5	5	28	28	6	6	3	4	23	26	10	10	12	21	15	15
BBR3.335	BBR3	7	7	5	6	5	5	26	29	5	5	2	3	27	29	10	10	12	12	15	17
BBR3.336	BBR3	NA	NA	1	7	5	6	29	30	5	6	3	4	26	27	10	10	12	25	15	15
BBR3.337	BBR3	NA	NA	8	8	NA	NA	6	30	5	6	3	5	22	26	11	11	9	13	15	16
BBR3.338	BBR3	4	7	6	6	5	5	30	30	6	6	4	5	30	30	10	10	NA	NA	11	17
BBR3.339	BBR3	5	5	7	7	4	6	29	29	6	6	4	5	27	27	3	3	12	18	15	18
BBR3.340	BBR3	6	6	6	7	5	6	28	28	6	6	2	3	27	27	10	10	13	13	13	15
BBR3.341	BBR3	7	8	8	8	8	8	NA	NA	4	5	3	4	NA	NA	NA	NA	12	12	15	15
BBR3.342	BBR3	5	5	6	6	4	5	29	29	5	5	2	3	19	24	10	10	11	44	15	15
BBR3.343	BBR3	6	6	6	7	5	6	29	29	5	5	3	4	23	25	11	11	9	24	16	16
BBR3.344	BBR3	9	9	6	7	5	9	27	28	5	6	2	3	21	26	NA	NA	13	15	16	16
BBR3.345	BBR3	10	10	7	7	NA	NA	29	29	NA	NA	2	2	28	28	9	9	12	18	15	15
BBR3.346	BBR3	NA	NA	6	6	4	5	29	30	5	5	3	4	21	23	10	10	11	11	15	15
BBR3.347	BBR3	4	4	8	8	NA	NA	14	14	4	4	3	3	NA	NA	8	18	NA	NA	15	15
BBR3.348	BBR3	12	12	6	8	8	8	NA	NA	5	6	3	3	35	35	2	2	11	14	13	15
BBR3.349	BBR3	6	13	2	6	NA	NA	26	28	5	6	1	4	22	27	10	10	12	12	13	15
BBR3.350	BBR3	NA	NA	NA	NA	5	6	28	28	5	5	2	2	25	30	NA	NA	12	18	16	16
BBR3.351	BBR3	7	7	8	8	8	8	NA	NA	4	11	2	2	16	16	4	4	NA	NA	16	16
BBR3.352	BBR3	6	6	6	7	3	3	21	31	5	5	2	2	21	24	NA	NA	NA	NA	13	16
BBR3.353	BBR3	3	6	6	7	NA	NA	29	34	5	5	2	3	28	28	NA	NA	13	13	15	15
BC1.354	BC1	5	6	6	7	5	10	NA	NA	5	7	3	4	20	31	10	10	13	19	16	16
BC1.355	BC1	NA	NA	6	7	NA	NA	29	30	5	5	3	4	28	28	NA	NA	12	17	15	17
BC1.356	BC1	6	6	5	5	5	6	30	30	5	5	2	4	22	28	10	10	12	12	19	19
BC1.357	BC1	6	7	5	6	6	6	30	30	5	5	2	3	27	28	10	10	12	13	6	16
BC1.358	BC1	6	6	5	6	4	6	30	31	5	5	3	5	24	28	10	10	1	12	16	16
BC1.359	BC1	6	6	6	7	5	6	NA	NA	5	5	3	4	32	36	10	10	10	18	NA	NA
BC1.360	BC1	6	10	6	6	5	6	30	30	5	5	3	4	24	24	10	10	9	9	16	16
BC1.361	BC1	NA	NA	5	5	6	7	NA	NA	5	5	3	5	26	29	NA	NA	12	17	NA	NA
BC1.362	BC1	4	6	6	6	NA	NA	30	30	5	5	3	4	28	28	10	10	13	13	16	16
BC1.363	BC1	6	6	7	7	NA	NA	NA	NA	5	5	3	5	24	24	10	10	12	12	NA	NA
BC1.364	BC1	3	3	5	5	5	6	30	31	4	4	3	4	22	22	10	10	12	12	NA	NA
BC1.365	BC1	NA	NA	6	6	NA	NA	30	30	5	5	2	4	24	30	10	10	9	9	16	23
BC1.366	BC1	5	6	6	6	6	6	30	30	5	5	3	4	23	31	10	10	9	12	16	16
BC1.367	BC1	NA	NA	6	6	5	6	30	30	5	5	2	5	23	23	NA	NA	12	12	16	18
BC1.368	BC1	NA	NA	5	6	6	8	NA	NA	4	4	3	4	21	38	NA	NA	12	15	NA	NA
BC1.369	BC1	3	6	6	6	6	8	30	31	5	5	3	4	24	26	NA	NA	NA	NA	NA	NA
BC1.370	BC1	3	3	6	7	NA	NA	30	30	5	5	3	4	24	24	NA	NA	12	12	16	19
BC1.371	BC1	6	6	5	5	5	6	32	32	5	5	3	4	21	24	10	10	NA	NA	16	18
BC1.372	BC1	5	5	5	6	5	5	NA	NA	5	5	2	3	22	27	NA	NA	12	12	NA	NA
BC1.373	BC1	4	6	5	6	5	6	30	30	5	5	3	4	30	32	10	10	9	12	NA	NA
BC1.374	BC1	6	6	6	6	5	7	30	30	5	5	3	4	26	26	NA	NA	12	12	NA	NA
BC1.375	BC1	6	6	6	7	6	9	30	30	5	5	3	4	22	22	10	10	12	12	NA	NA
BC1.376	BC1	7	7	6	6	4	6	28	30	5	5	3	4	22	27	NA	NA	12	17	NA	NA
BC1.377	BC1	NA	NA	5	6	5	6	NA	NA	5	5	3	4	21	24	10	17	12	14	NA	NA
BC1.378	BC1	4	4	6	7	NA	NA	NA	NA	5	6	3	4	27	28	10	10	12	12	15	17
BC1.379	BC1	4	9	6	6	5	6	30	30	5	5	3	5	22	29	10	10	12	12	16	16
BC1.380	BC1	7	8	NA	NA	5	6	30	33	5	5	3	4	24	27	10	10	12	12	16	16
BC1.381	BC1	NA	NA	NA	NA	4	7	30	30	5	5	2	3	23	26	NA	NA	8	15	NA	NA
BC1.382	BC1	5	5	NA	NA	5	6	30	30	5	5	2	4	26	34	10	10	8	12	16	16
BC1.383	BC1	3	5	NA	NA	5	6	31	31	5	5	3	4	30	30	2	10	12	12	16	16
BC1.384	BC1	6	6	6	6	6	7	30	30	5	6	3	5	23	23	NA	NA	12	12	15	23
BC1.385	BC1	NA	NA	NA	NA	6	8	30	30	5	5	3	4	NA	NA	NA	NA	12	12	15	17
BC1.386	BC1	6	7	6	7	5	7	NA	NA	5	5	3	4	21	31	2	10	12	17	15	15
BC1.387	BC1	5	6	6	7	NA	NA	29	29	NA	NA	3	4	23	26	10	10	9	12	15	15
BC1.388	BC1	7	7	7	9	8	9	NA	NA	4	6	3	4	28	34	9	9	12	13	NA	NA
BC1.389	BC1	5	5	6	7	NA	NA	29	29	5	5	2	4	26	26	9	9	11	11	13	15
BC1.390	BC1	NA	NA	6	7	NA	NA	29	29	5	5	2	3	23	23	9	9	6	13	13	15
BC1.391	BC1	5	7	7	7	4	6	29	29	5	5	3	4	21	26	8	8	11	11	NA	NA
BC1.392	BC1	NA	NA	7	7	5	7	29	29	5	5	3	4	21	23	NA	NA	11	11	15	15
BC1.393	BC1	6	7	7	7	NA	NA	20	29	5	5	3	4	23	37	9	9	7	14	14	16
BC1.394	BC1	3	7	6	7	5	5	NA	NA	5	5	3	4	30	30	10	10	7	12	15	15
BC1.395	BC1	6	6	6	7	NA	NA	NA	NA	5	5	3	4	NA	NA	9	9	NA	NA	15	23
BC1.396	BC1	6	6	8	8	6	9	NA	NA	5	5	3	4	23	23	9	9	11	11	15	15
BC1.397	BC1	NA	NA	NA	NA	NA	NA	29	29	5	5	2	3	25	27	9	9	11	11	15	15
BC1.398	BC1	NA	NA	7	7	5	7	29	29	5	5	2	3	22	28	NA	NA	6	11	15	15
BC1.399	BC1	6	7	6	8	6	7	NA	NA	NA	NA	2	4	23	31	8	8	6	8	NA	NA
BC1.400	BC1	7	10	6	7	5	7	29	32	5	5	3	4	26	26	NA	NA	11	11	15	15
BC1.401	BC1	NA	NA	7	7	NA	NA	29	29	5	6	3	4	25	25	9	9	6	13	15	15
BC2.402	BC2	5	5	6	7	5	7	30	30	NA	NA	3	4	23	27	3	10	12	14	15	17
BC2.403	BC2	6	7	NA	NA	5	7	29	34	5	6	4	5	22	26	10	10	5	7	15	17
BC2.404	BC2	6	6	NA	NA	6	8	NA	NA	NA	NA	3	4	26	26	9	9	9	11	15	15
BC2.405	BC2	10	10	NA	NA	5	7	NA	NA	5	6	2	3	26	34	NA	NA	16	16	NA	NA
BC2.406	BC2	5	7	7	7	NA	NA	NA	NA	5	5	2	3	24	27	9	9	11	13	15	18
BC2.407	BC2	NA	NA	6	7	6	11	NA	NA	4	6	2	3	21	29	2	9	11	11	NA	NA
BC2.408	BC2	6	10	7	7	5	9	NA	NA	5	5	3	4	24	27	9	9	11	14	15	15
BC2.409	BC2	6	6	6	7	NA	NA	NA	NA	5	5	3	4	27	27	9	9	12	26	15	15
BC2.410	BC2	NA	NA	6	6	5	5	NA	NA	6	6	3	4	NA	NA	10	10	12	14	15	15
BC2.411	BC2	NA	NA	6	6	6	7	29	29	5	5	3	4	NA	NA	NA	NA	6	12	NA	NA
BC2.412	BC2	3	3	NA	NA	NA	NA	29	29	5	5	2	5	23	23	NA	NA	8	13	15	15
BC2.413	BC2	5	6	7	7	NA	NA	NA	NA	5	5	2	3	25	28	9	11	11	22	NA	NA
BC2.414	BC2	6	6	7	7	NA	NA	NA	NA	5	5	2	3	23	27	NA	NA	12	15	15	15
BC2.415	BC2	NA	NA	6	6	5	7	29	29	5	5	3	4	25	25	9	9	NA	NA	15	15
BC2.416	BC2	6	7	7	7	NA	NA	29	29	5	5	3	4	25	27	9	9	13	23	14	14
BC2.417	BC2	NA	NA	6	7	NA	NA	30	30	5	5	3	4	22	28	10	10	9	12	15	16
BC2.418	BC2	4	4	6	6	6	7	30	30	5	5	3	4	22	24	10	10	12	12	15	15
BC2.419	BC2	4	7	7	8	6	7	29	29	5	5	3	5	22	23	12	12	12	24	22	22
BC2.420	BC2	NA	NA	7	7	6	6	29	29	5	6	3	5	26	26	NA	NA	11	24	NA	NA
BC2.421	BC2	3	3	7	7	5	6	21	31	5	5	3	5	28	28	NA	NA	9	11	NA	NA
BC2.422	BC2	4	7	5	7	6	8	NA	NA	5	7	3	4	25	26	9	9	12	17	15	15
BC2.423	BC2	4	5	6	7	NA	NA	NA	NA	5	5	3	4	21	26	9	9	11	25	1	16
BC2.424	BC2	6	6	7	7	4	5	29	30	5	5	3	4	22	30	9	9	11	13	NA	NA
BC2.425	BC2	6	6	6	7	4	6	NA	NA	5	5	3	4	32	36	1	10	12	14	NA	NA
BC2.426	BC2	3	6	6	7	6	6	NA	NA	5	5	NA	NA	32	36	NA	NA	12	20	15	15
BC2.427	BC2	NA	NA	6	7	5	8	29	30	5	5	3	5	22	30	NA	NA	12	12	NA	NA
BC2.428	BC2	6	10	6	6	5	5	28	29	5	5	3	4	23	27	9	9	9	16	14	14
BC2.429	BC2	9	9	7	7	5	6	29	29	5	5	3	4	NA	NA	NA	NA	11	14	NA	NA
BC2.430	BC2	NA	NA	6	7	NA	NA	NA	NA	5	5	3	4	21	26	9	9	11	16	15	21
BC2.431	BC2	NA	NA	7	7	6	6	NA	NA	NA	NA	3	4	NA	NA	9	9	11	14	15	15
BC2.432	BC2	4	7	6	6	5	6	29	30	5	5	3	4	NA	NA	9	10	13	18	NA	NA
BC2.433	BC2	NA	NA	7	7	5	5	30	30	5	6	3	4	NA	NA	10	12	18	25	NA	NA
BC2.434	BC2	6	6	6	7	6	6	30	30	5	5	3	4	26	28	10	10	12	12	14	17
BC2.435	BC2	NA	NA	6	7	6	7	NA	NA	5	5	4	5	23	31	9	9	9	12	NA	NA
BC2.436	BC2	7	7	6	7	6	6	NA	NA	5	5	3	4	22	23	9	9	11	11	NA	NA
BC2.437	BC2	6	10	6	7	5	8	29	30	NA	NA	3	4	13	22	NA	NA	8	11	NA	NA
BC2.438	BC2	6	6	6	7	7	7	30	30	5	5	3	5	22	22	NA	NA	NA	NA	NA	NA
BC2.439	BC2	6	6	7	7	6	6	5	29	5	5	3	4	23	23	NA	NA	11	11	NA	NA
BC2.440	BC2	5	6	4	4	6	6	30	30	5	5	3	4	24	24	1	9	9	24	15	17
BC2.441	BC2	3	7	6	6	6	6	30	30	5	6	3	5	26	26	12	12	12	12	15	15
BC2.442	BC2	4	7	6	6	6	7	29	29	5	5	3	4	29	29	10	10	1	24	NA	NA
BC2.443	BC2	3	3	6	8	7	7	30	30	5	5	4	5	21	23	2	9	NA	NA	15	15
BC2.444	BC2	8	8	6	6	7	7	29	31	NA	NA	3	4	27	27	9	9	9	11	NA	NA
BC2.445	BC2	NA	NA	7	7	5	5	29	29	5	5	3	4	23	35	9	9	11	19	15	15
BC2.446	BC2	6	6	6	6	6	6	29	33	5	5	3	4	22	23	9	9	17	17	15	15
BC2.447	BC2	6	9	6	7	5	6	29	30	5	5	3	4	23	27	9	9	11	16	NA	NA
BC2.448	BC2	5	6	6	7	6	6	30	30	5	6	NA	NA	22	22	NA	NA	NA	NA	15	15
RO1.449	RO1	4	7	6	7	5	7	NA	NA	5	5	3	3	NA	NA	3	10	5	13	NA	NA
RO1.450	RO1	6	6	6	7	6	7	29	30	5	6	3	4	21	24	11	11	NA	NA	15	17
RO1.451	RO1	5	5	7	7	5	6	30	31	4	4	4	4	23	24	10	10	12	12	15	16
RO1.452	RO1	6	8	6	7	5	7	NA	NA	5	5	3	4	22	24	10	10	NA	NA	15	16
RO1.453	RO1	10	11	6	7	4	6	NA	NA	4	4	3	3	23	26	10	13	10	10	15	15
RO1.454	RO1	4	6	6	6	5	7	30	31	4	4	3	4	NA	NA	10	10	NA	NA	15	16
RO1.455	RO1	6	9	6	7	5	5	NA	NA	5	5	3	4	NA	NA	14	14	7	14	15	15
RO1.456	RO1	5	6	7	7	5	6	30	32	5	5	3	4	22	22	3	10	NA	NA	15	15
RO1.457	RO1	3	6	7	7	NA	NA	30	31	5	5	3	4	23	27	NA	NA	13	17	NA	NA
RO1.458	RO1	5	7	7	7	6	8	29	31	5	5	3	3	22	24	11	11	12	27	16	16
RO1.459	RO1	5	6	4	7	6	7	NA	NA	5	6	3	3	23	26	10	10	10	13	15	16
RO1.460	RO1	6	6	6	7	5	7	NA	NA	4	5	4	4	25	39	10	10	9	23	15	16
RO1.461	RO1	4	5	7	7	3	5	NA	NA	4	5	3	3	2	27	10	10	13	25	13	15
RO1.462	RO1	6	6	7	7	5	5	NA	NA	5	5	3	3	22	31	10	10	NA	NA	15	17
RO1.463	RO1	6	6	6	6	5	5	31	32	5	6	3	4	NA	NA	9	14	9	11	15	16
RO1.464	RO1	1	1	7	7	7	7	NA	NA	4	6	3	3	NA	NA	13	13	NA	NA	7	15
RO1.465	RO1	7	7	7	7	5	6	29	30	5	6	3	4	39	40	11	11	12	25	15	16
RO1.466	RO1	4	6	6	7	5	6	30	30	NA	NA	3	4	23	27	3	10	NA	NA	15	16
RO1.467	RO1	NA	NA	6	6	6	6	NA	NA	4	4	4	5	22	25	3	3	15	26	15	18
RO1.468	RO1	NA	NA	7	7	6	9	14	14	4	5	3	3	19	22	NA	NA	NA	NA	7	7
RO1.469	RO1	5	6	7	7	5	6	27	30	NA	NA	3	3	25	26	10	10	14	27	5	16
RO1.470	RO1	NA	NA	7	7	9	14	NA	NA	4	4	3	3	16	36	10	10	11	11	15	16
RO1.471	RO1	NA	NA	6	6	6	6	30	31	5	5	3	4	22	26	10	10	12	12	NA	NA
RO1.472	RO1	3	6	6	6	NA	NA	30	31	5	5	3	5	24	24	11	11	NA	NA	15	15
RO1.473	RO1	6	6	6	6	5	7	30	30	4	4	NA	NA	22	28	3	11	12	14	15	17
RO1.474	RO1	6	6	7	7	6	6	NA	NA	4	4	NA	NA	NA	NA	10	10	14	16	15	22
RO1.475	RO1	6	6	6	6	5	6	NA	NA	4	4	3	4	24	24	10	10	10	19	11	15
RO1.476	RO1	6	6	NA	NA	5	5	30	32	4	4	3	4	25	27	10	10	12	14	15	16
RO1.477	RO1	7	7	6	6	5	6	30	30	5	6	3	4	22	22	10	10	9	14	15	17
RO1.478	RO1	4	9	6	7	5	9	1	30	5	5	3	4	33	36	3	10	11	24	18	33
RO1.479	RO1	3	5	6	7	NA	NA	NA	NA	4	6	3	4	16	32	3	3	12	39	8	15
RO1.480	RO1	6	7	7	7	5	6	NA	NA	5	5	3	4	16	24	10	10	13	27	15	18
RO1.481	RO1	4	4	6	7	5	7	29	29	5	5	3	3	NA	NA	10	10	8	33	15	15
RO1.482	RO1	4	4	6	6	4	6	29	31	4	4	3	4	28	28	10	10	NA	NA	15	15
RO1.483	RO1	7	7	7	7	8	8	29	29	2	4	3	3	29	36	2	2	31	50	15	15
RO1.484	RO1	6	6	7	7	9	9	29	32	3	9	2	3	16	29	2	10	9	12	15	15
RO1.485	RO1	6	6	6	7	6	6	26	29	4	4	2	3	21	26	9	9	9	12	15	17
RO1.486	RO1	9	9	7	7	5	5	29	32	4	4	3	4	NA	NA	9	9	12	25	15	18
RO1.487	RO1	6	6	6	6	5	6	29	29	5	5	3	4	23	23	9	9	8	17	15	15
RO1.488	RO1	6	6	6	7	5	6	30	30	5	5	4	4	22	28	10	10	13	13	17	33
RO1.489	RO1	5	6	6	7	NA	NA	30	34	5	5	2	2	NA	NA	11	11	14	14	15	16
RO1.490	RO1	3	3	6	6	NA	NA	29	29	4	5	3	3	28	28	NA	NA	14	20	15	15
RO1.491	RO1	5	5	6	7	8	8	29	29	4	5	3	4	24	24	10	10	NA	NA	15	15
RO1.492	RO1	5	5	6	6	9	9	29	34	4	4	4	4	25	29	NA	NA	12	28	15	15
