# Supplementary material for: Kin-Aggregations Explain Chaotic Genetic Patchiness, a Commonly Observed Genetic Pattern, in a Marine Fish
Source: PLoS One. 2016 Apr 27;11(4):e0153381. doi: 10.1371/journal.pone.0153381 (PMC4847911; doi:10.1371/journal.pone.0153381)
Supplement: S1 Table — (XLSX) [file pone.0153381.s006.xlsx]

## Sheet: Sheet1
	Cope9	Cope12	Cper26	Cper92	Cper99	Cper103	Cper119	Cper163	Cper184	Cper188	Total
TA1	0.275	0.1625	0.3	0.1625	0.15	0.1	0.1125	0.4	0.3	0.0625	0.2025
TA2	0.28169	0.267606	0.183099	0.295775	0.112676	0.084507	0.140845	0.126761	0.239437	0.112676	0.184507
TA3	0.258824	0.258824	0.2	0.0705882	0	0.0941176	0.176471	0.376471	0.152941	0.0235294	0.161176
BBR1	0.106383	0.106383	0.12766	0.0851064	0	0.148936	0.0425532	0.234043	0.0425532	0.0212766	0.0914894
BBR2	0.138889	0.0833333	0.361111	0.0555556	0.0277778	0.0277778	0.0555556	0.111111	0.0277778	0.0555556	0.0944444
BBR3	0.117647	0.0294118	0.264706	0.147059	0.0294118	0.0588235	0.117647	0.205882	0.117647	0.117647	0.120588
BC1	0.270833	0.125	0.270833	0.291667	0.0416667	0	0.0416667	0.3125	0.0625	0.333333	0.175
BC2	0.255319	0.0851064	0.191489	0.361702	0.106383	0.0425532	0.12766	0.276596	0.0851064	0.425532	0.195745
RO1	0.0909091	0.0227273	0.113636	0.340909	0.0454545	0.0454545	0.204545	0.0909091	0.25	0.0681818	0.127273
Total	0.21748	0.150407	0.221545	0.197154	0.0630081	0.0731707	0.119919	0.25813	0.160569	0.123984	0.158537
